# Supplementary material for: Light-Driven Rotation and Pitch Tuning of Self-Organized Cholesteric Gratings Formed in a Semi-Free Film
Source: Polymers (Basel). 2017 Jul 21;9(7):295. doi: 10.3390/polym9070295 (PMC6432147; doi:10.3390/polym9070295)
Supplement: Supplementary file 1 [file polymers-09-00295-s001.zip]

Archive with 2 entries (2 files):
- polymers-210293-Supplementary.pdf
- polymers-210293-Supplementary_Video S1.mpg
